# Supplementary material for: Application of Nitrate, Ammonium, or Urea Changes the Concentrations of Ureides, Urea, Amino Acids and Other Metabolites in Xylem Sap and in the Organs of Soybean Plants (Glycine max (L.) Merr.)
Source: Int J Mol Sci. 2021 Apr 27;22(9):4573. doi: 10.3390/ijms22094573 (PMC8123890; doi:10.3390/ijms22094573)
Supplement: Supplementary file 1 [file ijms-22-04573-s001.zip]

Archive with 1 entries (1 files):
- ijms-1181694-supplementary.pptx
